# Supplementary material for: An Advanced Rider-Cornering-Assistance System for PTW Vehicles Developed Using ML KNN Method
Source: Sensors (Basel). 2023 Jan 31;23(3):1540. doi: 10.3390/s23031540 (PMC9920225; doi:10.3390/s23031540)
Supplement: Supplementary file 1 [file sensors-23-01540-s001.zip]

Archive with 1 entries (1 files):
- sensors-2173983-supplementary.pdf
